# Supplementary material for: Turning universal O into rare Bombay type blood
Source: Nat Commun. 2023 Mar 30;14:1765. doi: 10.1038/s41467-023-37324-z (PMC10063614; doi:10.1038/s41467-023-37324-z)
Supplement: Supplementary file 3 — Source Data [file 41467_2023_37324_MOESM3_ESM.xlsx]

## Sheet: Figure 2a,b
	Plate 1 Layout														1. Layout Plate 2
	1	2	3	4	5	6	7	8	9	10	11	12			1	2	3	4	5	6	7	8	9	10	11	12
A														A
B		B	S1	S2	S3	OB 2-FL 20x	OB 2-FL	Bl 2-FL	Bb 2-FL	OB 3-FL	Bl 3-FL			B		B	S1	S2	S3	OB H1 20x	OB H1	Bl H1	Bb H1	OB A5	Bl A5
C		B	S1	S2	S3	OB 2-FL 20x	OB 2-FL	Bl 2-FL	Bb 2-FL	OB 3-FL	Bl 3-FL			C		B	S1	S2	S3	OB H1 20x	OB H1	Bl H1	Bb H1	OB A5	Bl A5
D		B	S1	S2	S3	OB 2-FL 20x	OB 2-FL	Bl 2-FL	Bb 2-FL	OB 3-FL	Bl 3-FL			D		B	S1	S2	S3	OB H1 20x	OB H1	Bl H1	Bb H1	OB A5	Bl A5
E		Bb 3-FL	OB Lewis-a	Bl Lewis-a	Bb Lewis-a	OB a1-6	Bl a1-6	Bb a1-6	2-FL	3-FL				E		Bb A5	OB B5	Bl B5	Bb B5	OB H2 20x	OB H2	Bl H2	Bb H2	H1	A5
F		Bb 3-FL	OB Lewis-a	Bl Lewis-a	Bb Lewis-a	OB a1-6	Bl a1-6	Bb a1-6	Lewis-a	a1-6				F		Bb A5	OB B5	Bl B5	Bb B5	OB H2 20x	OB H2	Bl H2	Bb H2	B5	H2
G		Bb 3-FL	OB Lewis-a	Bl Lewis-a	Bb Lewis-a	OB a1-6	Bl a1-6	Bb a1-6						G		Bb A5	OB B5	Bl B5	Bb B5	OB H2 20x	OB H2	Bl H2	Bb H2
H														H
	A2-A1 Plate 1 Blank corrected based on Raw Data (340)														A2-A1 Plate 2 Blank corrected based on Raw Data (340)
	1	2	3	4	5	6	7	8	9	10	11	12			1	2	3	4	5	6	7	8	9	10	11	12
A														A
B			0.317	0.636	0.9433	0.598	0.478	0.606	0.6012	0.007	0.15			B			0.326	0.660267	0.968	0.432	0.189	0.412467	0.491	0.018	0.019
C			0.32	0.641	0.969	0.597	0.482	0.61	0.608	0.007	0.149			C			0.326	0.654	0.97	0.489	0.193	0.404	0.488	0.018	0.019
D			0.324	0.642	0.951	0.61	0.47	0.611	0.603	0.004	0.151			D			0.323	0.655	0.977	0.487	0.193867	0.41	0.489	0.0204667	0.0184667
E		0.078	0.0011	0.001	0.002	0.0024	0.0032	-0.0009	-0.0022	0.007				E		0.021	0.009	0.012	0.024	0.707	0.452	0.72	0.724	0.002	-0.00203333
F		0.079	0	0.003	0.001	-0.0024	-0.0012	-0.0015	0.002	-0.002				F		0.0214667	0.008	0.011	0.021	0.71	0.46	0.716167	0.723	-0.001	0
G		0.076	0.001	0.003	0.002	0	0.001	0.0006						G		0.02	0.011	0.013	0.024	0.708	0.461367	0.717	0.725467
H														H
	µg Fuc Plate 1 (for standard diviation calculations)														µg Fuc Plate 1 (for standard diviation calculations)
	1	2	3	4	5	6	7	8	9	10	11	12			1	2	3	4	5	6	7	8	9	10	11	12
A														A
B						5.61968	4.48439	5.69536	5.64995	0.0283822	1.38127			B						3.9666	1.71243	3.78541	4.51391	0.12616	0.135436
C						5.61022	4.52223	5.73321	5.71429	0.0283822	1.37181			C						4.49536	1.74954	3.70686	4.48609	0.12616	0.135436
D						5.73321	4.4087	5.74267	5.66698	0	1.39073			D						4.47681	1.75758	3.76252	4.49536	0.149041	0.130489
E		0.700095	-0.0274361	-0.0283822	-0.0189215	-0.0151372	-0.00756859	-0.0463576	-0.0586566	0.0283822				E		0.153989	0.0426716	0.0705009	0.181818	6.51763	4.15213	6.63822	6.67532	-0.0222635	-0.0596784
F		0.709555	-0.037843	-0.00946074	-0.0283822	-0.0605487	-0.0491958	-0.0520341	-0.0189215	-0.0567644				F		0.158318	0.0333952	0.0612245	0.153989	6.54545	4.22635	6.60266	6.66605	-0.0500928	-0.0408163
G		0.681173	-0.0283822	-0.00946074	-0.0189215	-0.037843	-0.0283822	-0.0321665						G		0.144712	0.0612245	0.0797774	0.181818	6.5269	4.23902	6.61039	6.68893
H														H
	standard	µg Fuc	Ave Abs		sample	Ave Abs (A2-A1)	SD Abs (assay)	Ave µg Fuc	SD ug (assay)						standard	µg Fuc	Ave Abs		sample	Ave Abs (A2-A1)	SD Abs (assay)	Ave µg Fuc	SD ug (assay)
	S1	3	0.320333		OB 2-FL 20x	0.601667	0.00723418	5.65437	0.0684407						S1	3	0.325		OB H1 20x	0.469333	0.0323471	4.31293	0.300066
	S2	6	0.639667		OB 2-FL	0.476667	0.0061101	4.47178	0.0578061						S2	6	0.656422		OB H1	0.191956	0.00259601	1.73985	0.0240817
	S3	9	0.954433		Bl 2-FL	0.609	0.00264575	5.72375	0.0250308						S3	9	0.971667		Bl H1	0.408822	0.00435448	3.7516	0.040394
					Bb 2-FL	0.604067	0.00352326	5.67707	0.0333326										Bb H1	0.489333	0.00152753	4.49845	0.01417
					OB 3-FL	0.006	0.00173205	0.0189215	0.0163865										OB A5	0.0188222	0.00142413	0.133787	0.0132109
					Bl 3-FL	0.15	0.001	1.38127	0.00946074										Bl A5	0.0188222	0.00030792	0.133787	0.0028564
					Bb 3-FL	0.0776667	0.00152753	0.696941	0.0144515										Bb A5	0.0208222	0.000749321	0.15234	0.00695103
					OB Lewis-a	0.0007	0.000608276	-0.0312204	0.00575474										OB B5	0.00933333	0.00152753	0.0457638	0.01417
					Bl Lewis-a	0.00233333	0.0011547	-0.0157679	0.0109243										Bl B5	0.012	0.001	0.0705009	0.00927644
					Bb Lewis-a	0.00166667	0.00057735	-0.0220751	0.00546216										Bb B5	0.023	0.00173205	0.172542	0.0160673
					OB a1-6	0	0.0024	-0.037843	0.0227058										OB H2 20x	0.708333	0.00152753	6.52999	0.01417
					Bl a1-6	0.001	0.0022	-0.0283822	0.0208136										OB H2	0.457789	0.00505968	4.20583	0.0469358
					Bb a1-6	-0.0006	0.00108167	-0.0435194	0.0102334										Bl H2	0.717722	0.00201614	6.61709	0.0187026
																			Bb H2	0.724156	0.00124067	6.67677	0.011509
					2-FL	-0.0022		-0.0586566
					3-FL	0.007		0.0283822											H1	0.002		-0.0222635
					Lewis-a	0.002		-0.0189215											A5	-0.00203333		-0.0596784
					a1-6	-0.002		-0.0567644											B5	-0.001		-0.0500928
																			H2	0		-0.0408163
						individual measurements
		substrate	enzyme	µg fuc released	SD	1	2	3
		H type 1	FucOB	1.73985	0.0240817	1.71243	1.74954	1.75758
			BlFuc95A	3.7516	0.040394	3.78541	3.70686	3.76252
			BbAfcA	4.49845	0.01417	4.51391	4.48609	4.49536
		H type 2	FucOB	4.20583	0.0469358	4.15213	4.22635	4.23902
			BlFuc95A	6.61709	0.0187026	6.63822	6.60266	6.61039
			BbAfcA	6.67677	0.011509	6.67532	6.66605	6.68893
		2-FL/ H type 5	FucOB	4.47178	0.0578061	4.48439	4.52223	4.4087
			BlFuc95A	5.72375	0.0250308	5.69536	5.73321	5.74267
			BbAfcA	5.67707	0.0333326	5.64995	5.71429	5.66698
		3-FL	FucOB	0.0189215	0.0163865	0.0283822	0.0283822	0
			BlFuc95A	1.38127	0.00946074	1.38127	1.37181	1.39073
			BbAfcA	0.696941	0.0144515	0.700095	0.709555	0.681173
		Lew-a	FucOB	-0.0312204	0.00575474	-0.0274361	-0.037843	-0.0283822
			BlFuc95A	-0.0157679	0.0109243	-0.0283822	-0.00946074	-0.00946074
			BbAfcA	-0.0220751	0.00546216	-0.0189215	-0.0283822	-0.0189215
		a1-6	FucOB	-0.037843	0.0227058	-0.0151372	-0.0491958	-0.0283822
			BlFuc95A	-0.0283822	0.0208136	-0.00756859	-0.0491958	-0.0283822
			BbAfcA	-0.0435194	0.0102334	-0.0463576	-0.0520341	-0.0321665
		A type 5	FucOB	0.133787	0.0132109	0.12616	0.12616	0.149041
			BlFuc95A	0.133787	0.0028564	0.135436	0.135436	0.130489
			BbAfcA	0.15234	0.00695103	0.153989	0.158318	0.144712
		B type 5	FucOB	0.0457638	0.01417	0.0426716	0.0333952	0.0612245
			BlFuc95A	0.0705009	0.00927644	0.0705009	0.0612245	0.0797774
			BbAfcA	0.172542	0.0160673	0.181818	0.153989	0.181818

## Sheet: figure 5c
	H antigen type II
	1. Layout
	1	2	3	4	5	6	7	8	9	10	11	12
A
B		B	S1	S2	S3	S4	H type 5 sub ref	WT 10x	WT 1x	E541A	W378A
C		B	S1	S2	S3	S4	H type 5 sub ref	WT 10x	WT 1x	E541A	W378A
D		B	S1	S2	S3	S4	H type 5 sub ref	WT 10x	WT 1x	E541A	W378A
E		H383A	N385A	N387A	T443A	S444A	W453A	H613A	W655A	H697A	D699A
F		H383A	N385A	N387A	T443A	S444A	W453A	H613A	W655A	H697A	D699A
G		H383A	N385A	N387A	T443A	S444A	W453A	H613A	W655A	H697A	D699A
H
	A1														A2
	3. Blank corrected based on Raw Data (340)														3. Blank corrected based on Raw Data (340)
	1	2	3	4	5	6	7	8	9	10	11	12			1	2	3	4	5	6	7	8	9	10	11	12
A														A
B			-0.002	-0.002	-0.000533333	0.000666667	-0.002	6.6667e-05	-0.000333333	-0.002	-0.002			B			-0.003	0.316	0.641	0.942	-0.003	0.496	0.484	-0.003	-0.003
C			0.001	-0.000333333	0.001	0.003	-0.000133333	-0.000633333	-0.001	-0.002	-0.003			C			-0.002	0.324	0.635	0.946	-0.002	0.494	0.483	-0.003	-0.003
D			0.000166667	0.001	-0.000233333	0.001	-0.000733333	-0.001	-0.000733333	-0.001	-0.000633333			D			-0.002	0.323	0.648	0.944	-0.002	0.485	0.483	-0.002	-0.003
E		-0.000633333	-0.000833333	-0.002	-0.002	-0.000233333	-0.002	-0.003	-0.003	-0.001	-0.000533333			E		0.000133333	-0.001	-0.000966667	0.431	0.303	0.025	0.009	0.002	0.245	0.011
F		0.000466667	0.000666667	-0.001	-0.002	0.000366667	-0.002	-0.002	-0.002	-0.002	-0.002			F		0.000933333	-0.002	-0.000566667	0.432	0.311	0.027	0.009	0.004	0.247	-0.004
G		-0.000233333	0.000566667	-3.3333e-05	0.001	0.000166667	-0.002	-0.001	-0.002	-0.003	-0.002			G		-0.000966667	-0.003	-0.002	0.435	0.309	0.025	0.01	0.002	0.248	-0.003
H														H
	A2-A1 blanked data														µg fucose (for standard deviation calculation)
	1	2	3	4	5	6	7	8	9	10	11	12				2	3	4	5	6	7	8	9	10	11	12
A														A
B		B	-0.001	0.318	0.641533	0.941333	-0.001	0.495933	0.484333	-0.001	-0.001			B		B	S1	S2	S3	S4	-0.036156	4.69204	4.58167	-0.036156	-0.036156
C		B	-0.003	0.324333	0.634	0.943	-0.00186667	0.494633	0.484	-0.001	0			C		B	S1	S2	S3	S4	-0.0444022	4.67967	4.5785	-0.036156	-0.0266413
D		B	-0.00216667	0.322	0.648233	0.943	-0.00126667	0.486	0.483733	-0.001	-0.00236667			D		B	S1	S2	S3	S4	-0.0386933	4.59753	4.57596	-0.036156	-0.0491595
E		0.000766666	-0.000166667	0.00103333	0.433	0.303233	0.027	0.012	0.005	0.246	0.0115333			E		-0.0193467	-0.0282271	-0.0168094	4.09324	2.85855	0.230257	0.0875357	0.0209324	2.31399	0.0830955
F		0.000466666	-0.00266667	0.000433333	0.434	0.310633	0.029	0.011	0.006	0.249	-0.002			F		-0.0222011	-0.052014	-0.0225182	4.10276	2.92896	0.249286	0.0780209	0.0304472	2.34253	-0.0456708
G		-0.000733334	-0.00356667	-0.00196667	0.434	0.308833	0.027	0.011	0.004	0.251	-0.001			G		-0.0336188	-0.0605772	-0.0453536	4.10276	2.91183	0.230257	0.0780209	0.0114177	2.36156	-0.036156
H														H
		Standard curve
		sample	µg Fuc	Ave Abs			Sample	Ave Abs (A2-A1)	SD Abs (assay)	Ave µg Fuc	SD ug fuc (assay)
		S1	0	-0.00205556			H type 5 sub ref	-0.00137778	0.000443889	-0.0397505	0.00422349
		S2	3	0.321444			WT 10x	0.492189	0.00539901	4.65641	0.0513702
		S3	6	0.641256			WT	0.484022	0.000300617	4.57871	0.00286029
		S4	9	0.942444			W378A	-0.00112222	0.00118806	-0.037319	0.0113041
							H383A	0.000166666	0.000793725	-0.0250555	0.0075521
							N385A	-0.00213333	0.00176163	-0.0469394	0.0167614
							N387A	-0.000166667	0.00158745	-0.0282271	0.0151042
							T443A	0.433667	0.00057735	4.09959	0.00549334
							S444A	0.307567	0.00385919	2.89978	0.0367192
							W453A	0.0276667	0.0011547	0.2366	0.0109867
							E541A	-0.001	0	-0.036156	0
							H613A	0.0113333	0.00057735	0.0811925	0.00549334
							W655A	0.005	0.001	0.0209324	0.00951475
							H697A	0.248667	0.00251661	2.33936	0.0239449
							D699A	0.00284444	0.00754139	0.000422877	0.0717544
	H antigen type V
	1. Layout
	1	2	3	4	5	6	7	8	9	10	11	12
A
B		B	S1	S2	S3	S4	H type 5 ref	WT 10x	WT 1x	E541A	W378A
C		B	S1	S2	S3	S4	H type 5 ref	WT 10x	WT 1x	E541A	W378A
D		B	S1	S2	S3	S4	H type 5 ref	WT 10x	WT 1x	E541A	W378A
E		H383A	N385A	N387A	T443A	S444A	W453A	H613A	W655A	H697A	D699A
F		H383A	N385A	N387A	T443A	S444A	W453A	H613A	W655A	H697A	D699A
G		H383A	N385A	N387A	T443A	S444A	W453A	H613A	W655A	H697A	D699A
H
	A1														A2
	3. Blank corrected based on Raw Data (340)														3. Blank corrected based on Raw Data (340)
	1	2	3	4	5	6	7	8	9	10	11	12			1	2	3	4	5	6	7	8	9	10	11	12
A														A
B			-0.00027	-0.00017	-0.001	-0.001	-0.00097	0.000933	-0.00017	-0.001	-0.002			B			-0.0005	0.32	0.635	0.938	-0.002	0.39	0.393	-0.002	-0.0005
C			0.002	0.001	0.000933	0.003	-0.001	-0.00017	0.000233	-0.001	-0.002			C			0.0001	0.317	0.637	0.944	-0.002	0.38	0.391	-0.001	-0.002
D			0.000933	0.002	0.000633	0.003	-0.001	0.000633	0.000733	-0.00017	0.002			D			-0.0004	0.319	0.64	0.946	0.0002	0.388	0.391	-0.0009	-0.0003
E		0.001	3.33e-05	-0.002	0.000733	0.002	-0.00037	0.000333	-0.001	-0.00087	-0.00017			E		0.001	0.002	0.002	0.395	0.28	0.026	0.012	0.004	0.227	-0.001
F		0.000433	-0.002	-0.00057	-0.00027	0.004	-0.001	0.003	-0.00087	0.002	0.000533			F		0.0009	0.0007	0.003	0.398	0.28	0.027	0.014	0.006	0.23	0.0006
G		3.33e-05	0.000633	0.003	0.000833	0.001	0.000533	0.000533	0.002	0.000833	3.33e-05			G		-0.0007	-0.0002	0.002	0.393	0.279	0.027	0.014	0.006	0.228	-0.001
H														H
	A2-A1 blanked data														µg fucose (for standard deviation calculation)
	1	2	3	4	5	6	7	8	9	10	11	12			1	2	3	4	5	6	7	8	9	10	11	12
A														A
B		B	-0.00023	0.32017	0.636	0.939	-0.00103	0.389067	0.39317	-0.001	0.0015			B		B	-0.0193518	3.03499	6.04576	8.93422	-0.0269781	3.69177	3.73089	-0.0266921	-0.00285987
C		B	-0.0019	0.316	0.636067	0.941	-0.001	0.38017	0.390767	0	0			C		B	-0.0352717	2.99523	6.0464	8.95329	-0.0266921	3.60696	3.70798	-0.0171592	-0.0171592
D		B	-0.001333	0.317	0.639367	0.943	0.0012	0.387367	0.390267	-0.00073	-0.0023			D		B	-0.0298665	3.00477	6.07786	8.97235	-0.00571973	3.67557	3.70321	-0.0241182	-0.0390848
E		0	0.0019667	0.004	0.394267	0.278	0.02637	0.011667	0.005	0.22787	-0.00083			E		-0.0171592	0.00158913	0.0209724	3.74134	2.63298	0.234223	0.094061	0.0305052	2.1551	-0.0250715
F		0.000467	0.0027	0.00357	0.39827	0.276	0.028	0.011	0.00687	0.228	6.7e-05			F		-0.0127073	0.0085796	0.0168732	3.7795	2.61392	0.249762	0.0877026	0.0483317	2.15634	-0.0165205
G		-0.0007333	-0.000833	-0.001	0.392167	0.278	0.026467	0.013467	0.004	0.227167	-0.0010333			G		-0.0241497	-0.0251001	-0.0266921	3.72133	2.63298	0.235148	0.11122	0.0209724	2.1484	-0.0270095
H														H
		Standard curve
		sample	µg Fuc	Ave Abs			Sample	Ave Abs (A2-A1)	SD Abs (assay)	Ave µg Fuc	SD ug fuc (assay)
		S1	0	-0.00115433			H type 5 ref	-0.000276667	0.00127892	-0.0197966	0.0121918
		S2	3	0.317723			WT 10x	0.385535	0.00472305	3.6581	0.0450243
		S3	6	0.637145			WT	0.391401	0.00155198	3.71403	0.0147948
		S4	9	0.941			W378A	-0.000266667	0.00191398	-0.0197013	0.0182458
							H383A	-8.87667e-05	0.000605053	-0.0180054	0.00576791
							N385A	0.0012779	0.0018645	-0.00497712	0.0177741
							N387A	0.00219	0.00277097	0.00371783	0.0264154
							T443A	0.394901	0.00310055	3.74739	0.0295572
							S444A	0.277333	0.0011547	2.62663	0.0110076
							W453A	0.0269457	0.000914367	0.239711	0.00871656
							E541A	-0.000576667	0.000517333	-0.0226565	0.00493168
							H613A	0.0120447	0.00127613	0.0976613	0.0121652
							W655A	0.00529	0.00145681	0.0332698	0.0138876
							H697A	0.227679	0.000448144	2.15328	0.00427211
							D699A	-0.000598767	0.000585463	-0.0228672	0.00558115
	Combined
	absolute									relative to wt
					individual measurements
	Sample		Ave µg Fuc	SD ug fuc (assay)	1	2	3			Sample
	WT	Type II	4.57871	0.00286029	4.58167	4.5785	4.57596			WT	Type II	100	0.0624694	100.065	99.9954	99.94
		Type V	3.71403	0.0147948	3.73089	3.70798	3.70321				Type V	100	0.39835	100.454	99.8372	99.7088
	W378A	Type II	-0.037319	0.0113041	-0.036156	-0.0266413	-0.0491595			W378A	Type II	-0.815054	0.246883	-0.789656	-0.581852	-1.07366
		Type V	-0.0197013	0.0182458	-0.00285987	-0.0171592	-0.0390848				Type V	-0.530457	0.491267	-0.0770018	-0.462011	-1.05236
	H383A	Type II	-0.0250555	0.0075521	-0.0193467	-0.0222011	-0.0336188			H383A	Type II	-0.547218	0.164939	-0.422535	-0.484877	-0.734242
		Type V	-0.0180054	0.00576791	-0.0171592	-0.0127073	-0.0241497				Type V	-0.484795	0.155301	-0.462011	-0.342145	-0.650229
	N385A	Type II	-0.0469394	0.0167614	-0.0282271	-0.052014	-0.0605772			N385A	Type II	-1.02517	0.366074	-0.616486	-1.136	-1.32302
		Type V	-0.00497712	0.0177741	0.00158913	0.0085796	-0.0251001				Type V	-0.134009	0.478566	0.0427873	0.231005	-0.675819
	N387A	Type II	-0.0282271	0.0151042	-0.0168094	-0.0225182	-0.0453536			N387A	Type II	-0.616486	0.329879	-0.367121	-0.491803	-0.990533
		Type V	0.00371783	0.0264154	0.0209724	0.0168732	-0.0266921				Type V	0.100102	0.711233	0.56468	0.454311	-0.718683
	T443A	Type II	4.09959	0.00549334	4.09324	4.10276	4.10276			T443A	Type II	89.5359	0.119976	89.3974	89.6052	89.6052
		Type V	3.74739	0.0295572	3.74134	3.7795	3.72133				Type V	100.898	0.795827	100.736	101.763	100.197
	S444A	Type II	2.89978	0.0367192	2.85855	2.92896	2.91183			S444A	Type II	63.3318	0.801956	62.4313	63.9691	63.595
		Type V	2.62663	0.0110076	2.63298	2.61392	2.63298				Type V	70.7219	0.29638	70.893	70.3796	70.893
	W453A	Type II	0.2366	0.0109867	0.230257	0.249286	0.230257			W453A	Type II	5.1674	0.239952	5.02886	5.44447	5.02886
		Type V	0.239711	0.00871656	0.234223	0.249762	0.235148				Type V	6.4542	0.234693	6.30645	6.72482	6.33134
	E541A	Type II	-0.036156	0	-0.036156	-0.036156	-0.036156			E541A	Type II	-0.789656	0	-0.789656	-0.789656	-0.789656
		Type V	-0.0226565	0.00493168	-0.0266921	-0.0171592	-0.0241182				Type V	-0.610025	0.132785	-0.718683	-0.462011	-0.649382
	H613A	Type II	0.0811925	0.00549334	0.0875357	0.0780209	0.0780209			H613A	Type II	1.77326	0.119976	1.9118	1.70399	1.70399
		Type V	0.0976613	0.0121652	0.094061	0.0877026	0.11122				Type V	2.62953	0.327546	2.53259	2.36139	2.9946
	W655A	Type II	0.0209324	0.00951475	0.0209324	0.0304472	0.0114177			W655A	Type II	0.457169	0.207804	0.457169	0.664973	0.249365
		Type V	0.0332698	0.0138876	0.0305052	0.0483317	0.0209724				Type V	0.895787	0.373924	0.821352	1.30133	0.56468
	H697A	Type II	2.33936	0.0239449	2.31399	2.34253	2.36156			H697A	Type II	51.0921	0.522962	50.538	51.1614	51.577
		Type V	2.15328	0.00427211	2.1551	2.15634	2.1484				Type V	57.977	0.115026	58.026	58.0593	57.8455
	D699A	Type II	0.000422877	0.0717544	0.0830955	-0.0456708	-0.036156			D699A	Type II	0.00923572	1.56713	1.81482	-0.99746	-0.789656
		Type V	-0.0228672	0.00558115	-0.0250715	-0.0165205	-0.0270095				Type V	-0.615698	0.150272	-0.675049	-0.444814	-0.727231

## Sheet: Supplementary fig. 2c
Suplemenatry fig 2c	SDS-PAGE showing the purified FucOB. 1: protein ladder 2: Final purification step FucOB fraction. 3-12: Different purification steps of FucOB aliquots.

## Sheet: Supplementary fig. 10
Supplementary fig. 10	SDS-PAGE showing the FucOB mutants. L: protein ladder and the different mutants are shown in each columns top (W378A;H383A;N385A;N387A;T443A;S444A;W453A;H613A;W655A;H693A;D699A)
